# Supplementary material for: Elevated Expression of SLC6A4 Encoding the Serotonin Transporter (SERT) in Gilles de la Tourette Syndrome
Source: Genes (Basel). 2021 Jan 12;12(1):86. doi: 10.3390/genes12010086 (PMC7827645; doi:10.3390/genes12010086)
Supplement: Supplementary file 1 [file genes-12-00086-s001.zip]

Archive with 12 entries (12 files):
- Table S2.pdf
- Table S3.pdf
- Table S4.pdf
- Table S5.pdf
- Table S6.pdf
- Figure S1.pdf
- Figure S2.pdf
- Figure S3.pdf
- Figure S4.pdf
- Supplementary - dataset.xlsx
- Supplementary material - tables and figures text.docx
- Table S1.pdf
