# Supplementary material for: Elevated Expression of SLC6A4 Encoding the Serotonin Transporter (SERT) in Gilles de la Tourette Syndrome
Source: Genes (Basel). 2021 Jan 12;12(1):86. doi: 10.3390/genes12010086 (PMC7827645; doi:10.3390/genes12010086)
Supplement: Supplementary file 1 [file genes-12-00086-s001.zip › Supplementary - dataset.xlsx]

## Sheet: Ark1
ID	Diagnose	Age at sample	CpG1	CpG2	CpG3	CpG4	CpG5	CpG6	CpG7	CpG8	Mean Methylation	5-HTTLPR	rs25531 (A/G)	rs25532 (C/T)	LPR+rs25531+rs25532	I425V (A/G)	Expr.Relative_Mean
P1	GTS	19	3	3	4	1	4	4	2	3	3	SS	AA	CC	SAC/SAC	AA	1.11484
P2	GTS	18	4	4	4	3	3	4	2	2	3.25	SS	AA	CT	SAC/SAT	AA
P3	GTS	17	3	3	3	4	4	5	2	4	3.5	SL				AA	0.797653
P4	GTS	15	3	4	3	2	2	4	1	2	2.625	LL	AG	CC	LAC/LGC	AA	0.625729
P5	GTS	17	4	3	4	2	3	5	2	2	3.125	SL				AA	0.885238
P6	GTS	20	2	3	3	2	2	4	3	3	2.75	SS	AA	CT	SAC/SAT	AA	1.0651
P7	GTS	17	4	4	4	3	3	3	2	3	3.25	SS	AA	CC	SAC/SAC	AA	0.860827
P8	GTS	17	4	5	4	3	3	5	3	3	3.75	SL				AA	0.857175
P9	GTS	20	3	4	3	2	2	5	2	3	3	LL	AA	CC	LAC/LAC	AA	1.11493
P10	GTS	12	3	5	4	1	2	4	3	3	3.125	SL				AA	0.667223
P11	GTS	18	4	8	2	3	3	4	2	5	3.875	LL	AA	TT	LAT/LAT	AA	0.369978
P12	GTS	22	4	3	2	3	3	5	3	4	3.375	SL				AA	0.769528
P13	GTS	19	4	4	1	2	2	4	2	4	2.875	LL	AA	CC	LAC/LAC	AA	1.45123
P14	GTS	15	5	4	1	4	3	5	2	2	3.25	SL				AA	0.811874
P15	GTS	16	2	4	2	1	3	6	4	4	3.25	SL				AA	0.361105
P16	GTS	11	4	4	2	3	3	6	2	4	3.5	SL				AA	0.0980585
P17	GTS	7	3	4	1	2	2	4	3	3	2.75	SS	AA	TT	SAT/SAT	AA	0.425105
P18	GTS	7	3	5	2	2	2	5	2	3	3	SS	AA	CT	SAC/SAT	AA	0.48636
P19	GTS	8	2	3	1	3	3	4	3	3	2.75	SL				AA	0.300467
P20	GTS	5	2	3	2	4	2	4	2	2	2.625	SS	AA	CC	SAC/SAC	AA	0.256611
P21	GTS	16	5	4	4	4	4	7	6	4	4.75	LL	AG	CC	LAC/LGC	AA	1.0765
P22	GTS	17	4	3	4	3	3	6	3	4	3.75	SL				AA	1.67053
P23	GTS	15	5	4	2	3	3	6	3	5	3.875	SL				AA	0.16171
P24	GTS	16	4	5	3	2	4	4	3	5	3.75	LL	AA	CC	LAC/LAC	AA	0.895172
P25	GTS	15	3	4	3	2	4	8	3	5	4	LL	AA	CC	LAC/LAC	AA	0.736246
P26	GTS	14	4	3	4	3	3	5	3	4	3.625	SS	AA	CT	SAC/SAT	AA	0.628755
P27	GTS	16	5	6	4	2	3	6	4	3	4.125	SS	AA	CT	SAC/SAT	AA	0.768526
P28	GTS	13	3	6	4	3	3	5	3	3	3.75	LL	AG	CC	LAC/LGC	AA	0.51512
P29	GTS	18	4	4	4	4	3	6	4	5	4.25	SL				AA	0.817198
P30	GTS	17	3	4	4	3	4	6	3	3	3.75	LL	AA	CC	LAC/LAC	AA	0.867062
P31	GTS	18	3	3	1	4	4	5	5	6	3.875	SL				AA	0.822459
P32	GTS	19	3	4	0	5	4	6	4	5	3.875	SL				AA	1.10314
P33	GTS	17	6	5	2	4	4	4	2	5	4	LL	AA	CC	LAC/LAC	AA	0.771037
P34	GTS	13	3	3	1	4	4	4	4	6	3.625	LL	AA	CC	LAC/LAC	AA	1.28675
P35	GTS	17	3	3	1	4	4	7	2	5	3.625	LL	AA	CC	LAC/LAC	AA	0.940516
P36	GTS	9	4	4	2	4	3	6	3	5	3.875	LL	AA	CC	LAC/LAC	AA
P37	GTS	13	3	4	2	3	3	4	3	6	3.5	SL				AA	0.788689
P38	GTS	15	3	3	2	5	3	5	2	5	3.5	SL				AA	0.696171
P39	GTS	22	3	3	1	4	3	5	4	4	3.375	SL				AA	1.1513
P40	GTS	14	3	3	1	4	4	5	4	4	3.5	LL	AG	CC	LAC/LGC	AA	0.4062
P50	GTS	17	2	5	2	2	3	5	2	2	2.875	LL	AA	CC	LAC/LAC	AA	1.28244
P51	GTS	17	3	4	3	2	4	5	2	2	3.125	SL				AA
P52	GTS	21	3	4	2	1	3	3	2	3	2.625	SL				AA	1.14728
P53	GTS	21	4	3	2	3	3	5	3	5	3.5	SL				AA
P54	GTS	17	3	4	3	2	4	5	3	3	3.375	LL	AG	CC	LAC/LGC	AA	0.662772
P55	GTS	17	3	5	3	3	2	4	1	2	2.875	LL	AA	CC	LAC/LAC	AA
P56	GTS	20	4	5	3	2	2	5	4	3	3.5	SL				AA	0.901113
P57	GTS	18	3	4	3	3	2	4	2	2	2.875	SL				AA
P58	GTS	18	3	5	4	3	2	5	3	3	3.5	SL				AA	0.870537
P59	GTS	19	6	3	3	3	3	4	2	2	3.25	LL	AA	CC	LAC/LAC	AA
O1	GTS+OCD	17	4	5	3	4	4	5	3	4	4	SS	AA	TT	SAT/SAT	AA	0.490677
O2	GTS+OCD	21	5	3	2	2	4	5	3	4	3.5	SL				AA	1.41067
O3	GTS+OCD	18	4	4	3	2	3	6	3	3	3.5	SL				AA
O4	GTS+OCD	22	5	5	2	3	5	5	4	4	4.125	SL				AA
O5	GTS+OCD	14	4	3	3	2	3	4	1	2	2.75	LL	AA	CC	LAC/LAC	AA	2.3336
O6	GTS+OCD	21	4	3	0	4	2	5	3	3	3	LL	AG	CC	LAC/LGC	AA	0.988475
O7	GTS+OCD	11	5	5	0	3	3	7	2	2	3.375	LL	AA	CC	LAC/LAC	AA	0.612486
O8	GTS+OCD	10	3	2	3	3	3	7	4	3	3.5	SS	AA	CC	SAC/SAC	AA
O9	GTS+OCD	21	4	4	2	3	2	4	2	2	2.875	SL				AA
O10	GTS+OCD	14	5	3	2	2	2	3	2	1	2.5	LL	AA	CC	LAC/LAC	AA	1.34366
O11	GTS+OCD	18	3	4	3	2	3	5	4	5	3.625	LL	AA	CC	LAC/LAC	AA	1.36331
O12	GTS+OCD	14	3	3	2	2	4	7	3	3	3.375	SS	AA	CT	SAC/SAT	AA
O13	GTS+OCD	19	3	7	3	3	4	7	5	4	4.5	LL	AA	CC	LAC/LAC	AA
O14	GTS+OCD	20	3	4	3	3	4	5	3	4	3.625	LL	AG	CC	LAC/LGC	AA
O15	GTS+OCD	19	4	4	3	3	3	5	3	3	3.5	SL				AA	0.608894
O16	GTS+OCD											LL	AA	CC	LAC/LAC	AA	0.581789
O17	GTS+OCD	20	5	5	2	4	5	6	5	3	4.375	SL				AA	0.846752
O18	GTS+OCD	22	4	5	3	2	3	5	3	4	3.625	SS	AA	CC	SAC/SAC	AA	2.1595
O19	GTS+OCD	11	4	5	3	3	3	7	3	4	4	SL				AA	1.5412
O20	GTS+OCD	11	4	7	2	3	4	4	3	4	3.875	SL				AA	1.93723
O21	GTS+OCD	11	3	3	2	2	3	5	2	4	3	LL	AA	CC	LAC/LAC	AA
O22	GTS+OCD	9	3	4	2	2	2	5	3	3	3	LL	AA	CC	LAC/LAC	AA	0.606236
C1	Control	24	5	3	4	2	3	5	3	2	3.375	SL				AA
C3	Control	27	6	4	4	2	3	4	2	3	3.5	SS	AA	CC	SAC/SAC	AA
C4	Control	24	5	2	4	2	2	3	3	5	3.25	SS	AA	CC	SAC/SAC	AA
C5	Control	18	5	5	3	3	1	4	3	3	3.375	SL				AA
C6	Control	24	4	6	4	2	2	4	2	3	3.375	SS	AA	CT	SAC/SAT	AA
C8	Control	25	4	6	3	3	2	4	3	3	3.5	SS	AA	CT	SAC/SAT	AA
C9	Control	27	8	5	4	2	3	6	4	5	4.625	SL				AA
C10	Control	25	5	5	4	3	4	6	3	5	4.375	SS	AA	CT	SAC/SAT	AA
C11	Control	12	2	2	1	3	3	3	3	5	2.75	SS	AA	CT	SAC/SAT	AA
C12	Control	12	1	3	0	4	4	5	3	5	3.125	SL	AG			AA
C13	Control	28	3	4	2	2	2	5	2	4	3	LL	AA	CC	LAC/LAC	AA
C14	Control	16	2	3	0	3	3	3	2	2	2.25	SL	AA			AA
C15	Control	14	4	3	1	2	2	4	2	3	2.625	SL				AA
C16	Control	13	2	3	1	2	3	5	3	4	2.875	SS	AA	CT	SAC/SAT	AA
C17	Control	20	4	3	2	1	3	3	2	4	2.75	SL				AA
C19	Control	14	2	5	2	3	3	5	4	4	3.5	SL				AA
C20	Control	20	2	3	1	4	3	4	3	3	2.875	LL	AA	CC	LAC/LAC	AA
C21	Control	25	5	4	2	2	4	6	3	5	3.875	SS	AA	CC	SAC/SAC	AA
C22	Control	11	4	3	2	2	3	4	2	3	2.875	SL				AA
C23	Control	28	4	4	2	2	5	6	2	4	3.625	SL				AA
C24	Control	29	3	4	2	2	4	6	2	3	3.25	SL				AA
C25	Control	20	3	4	2	2	4	3	2	4	3	SL				AA
C26	Control	7	4	5	2	2	3	5	4	3	3.5	SL				AA
C27	Control	8	5	4	4	2	3	6	3	3	3.75	SL				AA
C28	Control	7	5	5	3	3	2	4	2	2	3.25	LL	AA	CC	LAC/LAC	AA
C29	Control	8	5	4	2	2	3	6	2	3	3.375	SL				AA
C30	Control	7	7	5	2	3	2	6	2	2	3.625	LL	AA	CC	LAC/LAC	AA
C31	Control	13	3	3	2	4	4	7	4	7	4.25	SL				AA
C33	Control	25	2	4	1	4	3	5	4	6	3.625	LL	AA	CC	LAC/LAC	AA
C35	Control	28	3	2	1	3	3	6	4	5	3.375	SL				AA
C36	Control	17	3	2	1	6	4	5	3	5	3.625	SL				AA
C37	Control	23	3	4	1	4	4	8	4	7	4.375	SL				AA
C38	Control	20	2	4	1	4	4	5	3	6	3.625	SL				AA
C39	Control	10	4	3	1	4	4	7	3	6	4	SS	AA	TT	SAT/SAT	AA
C40	Control	6	3	3	3	4	4	6	3	5	3.875	SL				AA
C41	Control	26	5	4	4	3	4	6	4	4	4.25	SL				AA
C42	Control	6	3	3	4	4	3	6	3	3	3.625	SL				AA
C43	Control	20	3	4	4	2	4	6	4	4	3.875	SL				AA
C44	Control	29	3	4	4	4	3	6	3	4	3.875	SL				AA
C45	Control	22	4	4	4	3	3	5	4	4	3.875	LL	AA	CC	LAC/LAC	AA
C46	Control	15	4	3	4	2	4	5	2	3	3.375	SL				AA
C47	Control	9	4	4	4	3	3	6	4	4	4	SL				AA
C49	Control	11	4	4	4	3	3	6	3	4	3.875	SL				AA
C50	Control	12	3	4	3	3	5	5	3	4	3.75	SS	AA	CC	SAC/SAC	AA
C51	Control	16	4	4	2	2	4	5	3	4	3.5	LL	AA	CC	LAC/LAC	AA
C52	Control	17	3	3	2	3	3	6	2	4	3.25	SL				AA
C53	Control	16	3	4	3	2	3	6	3	3	3.375	SL				AA
C54	Control	12	4	4	3	2	3	5	2	2	3.125	SL				AA
C55	Control	12	6	5	3	3	3	5	3	3	3.875	SS	AA	CT	SAC/SAT	AA
C56	Control	14	3	6	3	3	3	6	4	3	3.875	LL	AA	CT	LAC/LAT	AA
C57	Control	12	3	4	3	4	2	5	3	3	3.375	SS	AA	CC	SAC/SAC	AA
C60	Control	14	5	4	1	3	2	5	3	4	3.375	SL					0.458462
C61	Control	9	3	4	2	2	3	5	3	3	3.125	LL	AA	CC	LAC/LAC		0.877439
C62	Control	16	5	4	2	7	3	5	2	3	3.875	SL					0.474581
C63	Control	15	3	4	2	4	5	8	6	6	4.75	LL	AA	CC	LAC/LAC		0.426695
C64	Control	21	3	4	2	2	5	5	5	4	3.75	LL	AA	CC	LAC/LAC		0.11487
C65	Control	34	3	5	1	2	3	7	3	5	3.625	LL	AG	CC	LAC/LGC		0.498289
C66	Control	24	5	5	2	3	4	6	3	4	4	SL					0.756566
C67	Control	17	4	4	4	3	3	5	4	5	4	LL	AA	CC	LAC/LAC		0.326152
C68	Control	20	4	3	2	4	5	6	5	5	4.25	SL					0.212037
C69	Control	28	4	4	2	3	3	4	3	4	3.375	SL					0.28312
C70	Control	23	4	4	3	3	5	6	6	8	4.875	SL					0.354101
C71	Control	18	4	5	2	2	4	6	3	4	3.75	LL	AA	CC	LAC/LAC		0.821832
C72	Control	14	3.47609	4.09439	1.77913	2.5447	3.05088	4.77006	2.79286	2.96763	3.18447	SL					0.353635
C73	Control	7	2.31739	2.92456	1.06748	1.69647	2.5424	4.77006	2.39388	3.95684	2.70863	LL	AA	CC	LAC/LAC		0.538726
C74	Control	11	2.31739	2.92456	1.06748	2.12058	2.03392	4.77006	1.9949	2.96763	2.52457	SL					0.493141
C76	Control	16	2.89674	4.09439	1.06748	1.69647	2.5424	4.77006	2.39388	2.96763	2.80363	LL	AG	CC	LAC/LGC		0.327551
C77	Control	16	3.47609	3.50948	1.42331	2.12058	2.5424	5.36632	2.39388	3.95684	3.09861	SL					0.712618
C78	Control	18	2.89674	3.50948	1.42331	2.5447	3.05088	4.1738	1.9949	3.46223	2.882	LL	AA	CC	LAC/LAC		0.460481
C79	Control	17	2.89674	4.6793	1.42331	2.12058	3.05088	4.77006	2.79286	3.95684	3.21132	SS					0.668597
C80	Control	21	2.89674	4.09439	1.06748	2.12058	2.5424	4.1738	1.59592	3.46223	2.74419	LL	AG	CC	LAC/LGC		0.598006
C81	Control	21	2.89674	4.09439	1.06748	2.5447	2.5424	5.36632	2.39388	3.46223	3.04602	SS	AA	CT	SAC/SAT		0.794873
C82	Control	6	2.89674	3.50948	1.42331	2.5447	2.5424	4.77006	2.39388	3.46223	2.94285	LL	AA	CC	LAC/LAC		0.566781
C83	Control	20	5.21414	4.09439	1.42331	2.96881	3.55936	5.36632	2.39388	3.46223	3.5603	LL	AA	CC	LAC/LAC		0.657406
C84	Control	20	3.47609	5.26422	1.77913	2.12058	2.5424	4.77006	1.9949	3.46223	3.1762	SL					0.482228
C85	Control	34	4.63479	6.43404	2.49078	2.96881	3.55936	4.77006	2.79286	3.95684	3.95094	SL					0.573673
C88	Control	17	2.89674	4.09439	1.42331	1.69647	3.05088	4.77006	2.39388	3.46223	2.97349	SS	AA	TT	SAT/SAT		0.564131
C200	Control	24	2.89674	4.09439	1.06748	2.12058	2.5424	4.77006	1.9949	3.95684	2.93042	LL	AA	CC	LAC/LAC		0.473006
C203	Control	20	3.47609	4.09439	1.42331	2.5447	3.05088	5.36632	3.19184	3.95684	3.38804	SL					0.690738
C204	Control	13	2.89674	4.09439	1.42331	2.5447	3.55936	4.77006	2.79286	3.95684	3.25478	SS	AA	CC	SAC/SAC		0.539233
C205	Control	10	2.89674	4.09439	1.06748	2.12058	2.5424	4.1738	2.39388	2.96763	2.78211	LL	AA	CC	LAC/LAC		0.34665
C206	Control	26	3.47609	5.26422	1.77913	2.5447	3.05088	4.77006	2.79286	3.46223	3.39252	SL					0.311084
C207	Control	9	1.73805	2.33965	1.06748	2.12058	2.03392	4.1738	1.59592	2.47302	2.1928	SL					0.610313
C208	Control	11	3.47609	4.09439	1.42331	2.12058	3.55936	4.77006	2.39388	3.46223	3.16249	SL					0.371163
C209	Control	28	2.89674	3.50948	1.42331	1.69647	2.5424	5.36632	2.39388	2.96763	2.84953	SS	AA	CC	SAC/SAC		0.495753
C210	Control	16	2.89674	4.09439	1.42331	2.5447	3.05088	5.36632	2.39388	3.95684	3.21588	LL	AA	CC	LAC/LAC		0.694764
C211	Control	14	2.89674	3.50948	1.42331	2.12058	2.5424	4.77006	2.39388	3.46223	2.88983	SS	AA	TT	SAT/SAT		0.707718

## Sheet: Ark2
	24
	27
	24
	18
	24
	25
	27
	25
	12
	12
	28
	16
	14
	13
	20
	14
	20
	25
	11
	28
	29
	20
	7
	8
	7
	8
	7
	13
	25
	28
	17
	23
	20
	10
	6
	26
	6
	20
	29
	22
	15
	9
	11
	12
	16
	17
	16
	12
	12
	14
	12
	14
	9
	16
	15
	21
	34
	24
	17
	20
	28
	23
	18
	14
	7
	11
	21
	16
	16
	18
	17
	21
	21
	6
	20
	20
	17
	36
	24
	18
	20
	13
	10
	26
	9
	11
	28
	16
	14
	6
	17.5444
	7.00908
